# Supplementary material for: In silico design of the multi-epitope vaccine for lung adenocarcinoma based on hub gene-derived neoantigens
Source: BMC Cancer. 2026 Mar 6;26:476. doi: 10.1186/s12885-026-15765-1 (PMC13077948; doi:10.1186/s12885-026-15765-1)
Supplement: Supplementary file 2 — Supplementary Material 2 [file 12885_2026_15765_MOESM2_ESM.zip]

Archive with 6 entries (5 files):
- Additional file 1/
- Additional file 1/New supplementary.pptx
- Additional file 1/Supplementary Table 1.xls
- Additional file 1/Supplementary Table 2.xls
- Additional file 1/Supplementary Table 3.docx
- Additional file 1/Supplementary Table 4.docx
