# Supplementary material for: In silico design of the multi-epitope vaccine for lung adenocarcinoma based on hub gene-derived neoantigens
Source: BMC Cancer. 2026 Mar 6;26:476. doi: 10.1186/s12885-026-15765-1 (PMC13077948; doi:10.1186/s12885-026-15765-1)
Supplement: Supplementary file 2 — Supplementary Material 2 [file 12885_2026_15765_MOESM2_ESM.zip › Additional file 1/Supplementary Table 1.xls]

## Sheet: Sheet1
	Supplementary table 1. Neoantigens were screen from hub genes using TSNAdb v2.0.
	Mutation Type	Mutation Gene	Mutation Positon	HLA Alleles	Mutation Sequence	Deep_bind	Deep_imm	MHCf_rank (%)	Net4_aff (nM)	Net4_rank (%)
	SNV	UBE2C	D57H	HLA-C07:02	AFPESHNLF	0.6191	0.9825	0.1884	116.41	0.21
	SNV	ASPM	M1910I	HLA-A30:01	AFRIAKAQK	0.985	0.8776	0.3124	127.91	0.0649
	SNV	ASPM	Y2564F	HLA-A32:01	ASIVIQSTF	0.9478	0.9261	0.1714	64.05	0.1177
	SNV	ASPM	Y2564F	HLA-C16:01	ASIVIQSTF	0.8932	0.9834	0.2496	97.16	0.4193
	SNV	ASPM	S240F	HLA-A31:01	ATCLPLFVR	0.9871	0.8095	0.0559	91.59	0.1988
	SNV	ASPM	S240F	HLA-A31:01	ATCLPLFVRR	0.9878	0.8565	0.2893	114.77	0.2291
	SNV	ASPM	V620L	HLA-B08:01	AVKKTKNL	0.9957	0.5112	1.8755	241.74	0.2493
	SNV	ASPM	D971Y	HLA-C17:01	AVTNLAVYL	0.5605	0.8253	0.6819	149.76	0.261
	SNV	ASPM	D971Y	HLA-C15:02	AVTNLAVYL	0.9977	0.855	0.7278	62.3	0.3079
	SNV	ASPM	K1789T	HLA-A31:01	AYTAQVNQR	0.9475	0.6831	0.64	372.2	0.3812
	SNV	ASPM	Q2622L	HLA-B08:01	DMNIKKQIL	0.9914	0.6161	0.04	4.49	0.0188
	SNV	CDC20	K149R	HLA-B51:01	EGYQNRLRV	0.9544	0.5011	0.8425	382.46	0.3982
	SNV	ASPM	F3079L	HLA-B14:02	ERIKYIEL	0.9999	0.5917	0.1464	245.1	0.0618
	SNV	ASPM	D971Y	HLA-B35:01	FAVTNLAVY	0.9972	0.8896	0.0016	2.09	0.0392
	SNV	ASPM	L3451F	HLA-C07:01	FRRDNMEEI	0.9044	0.5918	0.1878	23.38	0.0418
	SNV	TOP2A	S1045F	HLA-A03:01	GMLGAEFAK	0.9928	0.7739	0.06	49.7	0.21
	SNV	KIF20A	E550A	HLA-C05:01	IANEADISM	0.9975	0.9141	0.2409	75.06	0.198
	SNV	TOP2A	I921T	HLA-C14:02	ILNSTTTEI	0.7472	0.9411	1.333	467.67	1.0486
	SNV	MELK	V271A	HLA-A02:01	IMQDYNYPA	0.9951	0.5729	0.0516	31.22	0.2559
	SNV	ASPM	M1910I	HLA-A30:01	IQSAFRIAK	0.9837	0.7168	0.322	495.16	0.1749
	SNV	ASPM	Y2564F	HLA-C03:04	IVIQSTFRM	0.9903	0.982	1.691	142.51	0.3149
	SNV	ASPM	V1321F	HLA-C07:02	KRVNAALFI	0.9144	0.939	0.3008	191.32	0.2647
	SNV	ASPM	R1633P	HLA-C14:02	KTPSAVIVL	0.9374	0.9443	1.1885	276.62	0.8255
	SNV	ASPM	K2405N	HLA-C12:03	KTRRHLNSM	0.7303	0.9657	0.5175	106.11	0.538
	SNV	KIF20A	R675Q	HLA-C12:03	LALQRSQRL	0.9769	0.9855	0.2566	59.19	0.3976
	INDEL	ASPM	K3381Rfs*32	HLA-C07:02	LRQQIEPLM	0.8469	0.9826	0.5094	303.3	0.1996
	SNV	ASPM	R2118M	HLA-B35:03	MAATFIKAM	0.9913	0.9212	0.2301	374.48	0.1625
	SNV	ASPM	R2118M	HLA-C12:03	MAATFIKAM	0.9925	0.978	0.0084	3.59	0.0356
	SNV	ASPM	Q2622L	HLA-B08:01	MNIKKQIL	0.9994	0.5899	0.3529	412.1	0.3077
	SNV	ASPM	R759W	HLA-B58:01	MSLRAYTAW	0.9988	0.9902	0.003	1.88	0.027
	INDEL	ASPM	K3381Rfs*32	HLA-C07:02	MYEVGPKLL	0.8508	0.9513	0.2942	374.4	0.247
	SNV	ASPM	K2405N	HLA-C12:03	NSMHSSATL	0.9923	0.9833	0.1172	71.35	0.4405
	SNV	ASPM	G2802V	HLA-B44:03	QEWYKASVL	0.9666	0.9922	0.3876	237.59	0.3505
	SNV	ASPM	S263R	HLA-C15:02	RANVSKVSF	0.8646	0.8121	1.5418	293.97	0.6115
	SNV	CDC20	S268F	HLA-B15:01	RLRNMTSHF	0.9991	0.9286	0.0328	2.41	0.0202
	SNV	UBE2C	D57H	HLA-C07:02	SAFPESHNL	0.9436	0.9838	0.4319	275.74	0.3096
	SNV	UBE2C	D57H	HLA-C12:02	SAFPESHNL	0.9978	0.9884	0.0145	21.9	0.0587
	SNV	CDC20	S268F	HLA-C07:02	SHFARVGSL	0.6519	0.9779	0.1631	94.13	0.1883
	SNV	ASPM	S2135G	HLA-C07:02	SRIGYHTM	0.9969	0.7293	0.896	254.13	0.2981
	SNV	ASPM	L3451F	HLA-B38:01	SRLKPDWVF	0.6496	0.9356	0.2544	29.31	0.0342
	SNV	ASPM	L3451F	HLA-C07:01	SRLKPDWVF	0.9979	0.6036	0.112	151.98	0.1056
	SNV	ASPM	A33S	HLA-C05:01	SSSPPVLSL	0.9998	0.9383	0.0361	18.65	0.12
	SNV	TPX2	P326H	HLA-A24:02	TYVHLAQQV	0.9716	0.7077	0.1053	47.88	0.3615
	SNV	TPX2	G53V	HLA-A02:01	VLFQGKTPL	0.9324	0.773	0.2276	94.16	0.3838
	SNV	ASPM	L57M	HLA-B15:17	VLMGASRTL	0.5217	0.9445	1.4392	423.88	1.6355
	SNV	ASPM	E598Q	HLA-C07:02	VRQIKRIHF	0.9025	0.8021	0.0606	87.38	0.1811
	SNV	ASPM	Y3043F	HLA-C07:01	YRGFKGRQV	0.7764	0.5006	0.3229	165.04	0.1087
	SNV	ASPM	R2518G	HLA-C07:01	YRTYGAAKL	0.9868	0.6828	0.0786	10.51	0.0202
	Note: Deep_bind: The binding score predicted by DeepHLApan; Deep_imm: The immunogenicity score predicted by DeepHLApan; MHCflurry_rank (%): The rank score predicted by MHCflurry; Net4_aff (nM) : The affinity predicted by NetMHCpan4.0; Net4_rank (%): The rank score predicted by NetMHCpan4.0. SNV: Single nucleotide variant; INDEL: Insertion and Deletion.
