# Supplementary material for: In silico design of the multi-epitope vaccine for lung adenocarcinoma based on hub gene-derived neoantigens
Source: BMC Cancer. 2026 Mar 6;26:476. doi: 10.1186/s12885-026-15765-1 (PMC13077948; doi:10.1186/s12885-026-15765-1)
Supplement: Supplementary file 2 — Supplementary Material 2 [file 12885_2026_15765_MOESM2_ESM.zip › Additional file 1/Supplementary Table 2.xls]

## Sheet: Sheet1
	Supplementary table 2. Conformational B-cell epitopes prediction of MEV using Ellipro server.
	Residues	Number of residues	Score
	_:R204, _:E206, _:K207, _:K208, _:K209, _:F210, _:R211, _:R212,_:L213, _:D214, _:P215, _:E216, _:E217, _:N218, _:H219, _:T220,_:A221,_:E222, _:L223, _:H224, _:H225, _:H226, _:H227, _:H228.	24	0.866
	_:A110, _:V112, _:G113, _:S114, _:L115, _:A116, _:A117, _:Y118, _:V119, _:R120, _:Q121, _:I122, _:K123, _:R124, _:I125, _:H126, _:F127,_:A128, _:A129, _:Y130, _:N131, _:S132, _:M133, _:H134, _:S135, _:S136, _:A137, _:T138, _:L139, _:A140, _:A141, _:Y142, _:T143, _:Y144,_:H146, _:L147, _:Q149, _:Q150	38	0.767
	_:I30, _:T33, _:L34, _:Q35, _:Y37, _:R40, _:R42, _:G43, _:G44, _:R45, _:C46, _:A47, _:V48, _:L49, _:S50, _:P53, _:K54, _:E55	18	0.659
	_:Q57, _:I58, _:G59, _:K60, _:C61, _:S62, _:T63, _:R64	z	0.642
	_:M1, _:D2, _:A3, _:R6	4	0.58
	:K188, _:K189, _:Q191, _:V192, _:L193, _:S194, _:G195, _:K196, _:T197, _:T198, _:T199, _:K203	12	0.573
